# Supplementary material for: Design, Synthesis, In Silico Studies and In Vitro Evaluation of New Indole- and/or Donepezil-like Hybrids as Multitarget-Directed Agents for Alzheimer’s Disease
Source: Pharmaceuticals (Basel). 2023 Aug 22;16(9):1194. doi: 10.3390/ph16091194 (PMC10534827; doi:10.3390/ph16091194)
Supplement: Supplementary file 1 [file pharmaceuticals-16-01194-s001.zip]

Archive with 1 entries (1 files):
- pharmaceuticals-2549678-supplementary.pdf
